# Supplementary material for: Genome-wide study of a Neolithic Wartberg grave community reveals distinct HLA variation and hunter-gatherer ancestry
Source: Commun Biol. 2021 Jan 25;4:113. doi: 10.1038/s42003-020-01627-4 (PMC7835224; doi:10.1038/s42003-020-01627-4)
Supplement: Supplementary file 5 — Supplementary Data 2 [file 42003_2020_1627_MOESM5_ESM.xlsx]

## Sheet: Sheet1
Supplementary Data 2:
qpADM models for Niedertiefenbach as a two-way mixture of:
	Koros Hungary HG	Bichon HG	Serbia HG	Iron Gates HG	Iberia HG	WHG	Blätterhöhle HG	Loschbour HG
Anatolia Neolithic Farmers	0.615 + 0.385	0.608 + 0.392	0.626 + 0.374	0.655 + 0.345	0.652 + 0.348	0.622 + 0.378	0.414 + 0.586	0.658 + 0.342
standard errors	0.039 + 0.039	0.042 + 0.042	0.044 + 0.044	0.025 + 0.025	0.032 + 0.032	0.037 + 0.037	0.062 + 0.062	0.034 + 0.034
tail probability	0.47	0.1	0.02	0.01	0.74	0.0002	0.17	0.60505
χ2	6.6	12	16.6	17.325	4.352	28.099	10.356	5.451
Tentative / infeasible models are highlighted in red
Rightpops including Villabruna
	Koros Hungary HG	Bichon HG	Serbia HG	Iron Gates HG	Iberia HG	WHG	Blätterhöhle HG	Loschbour HG
Anatolia Neolithic Farmers	0.598 + 0.402	0.656 + 0.344	0.600 + 0.400	0.609 + 0.391	0.563 + 0.437	0.594 + 0.406	0.394 + 0.606	0.675 + 0.325
standard errors	0.014 + 0.014	0.013 + 0.013	0.014 + 0.014	0.009 + 0.009	0.018 + 0.018	0.013 + 0.013	0.020 + 0.020	0.011 + 0.011
tail probability	0.55	0.067	0.046	0.004	0.048	0.007	0.18	0.835
χ2	6.8	14.6	15.7	22.36	15.62	20.75	11.34	4.239
Rightpops including Villabruna, Croatia_Mesolithic_HG and OrienteC_HG
	Koros Hungary HG	Bichon HG	Serbia HG	Iron Gates HG	Iberia HG	WHG	Blätterhöhle HG	Loschbour HG
Anatolia Neolithic Farmers	– 11.92 + 12.92	0.633 + 0.367	0.568 + 0.432	0.529 + 0.471	0.557 + 0.443	0.522 + 0.478	0.217 + 0.783	0.55 + 0.45
standard errors	51.07 + 51.07	0.041 + 0.041	0.071 + 0.071	0.036 + 0.036	0.077 + 0.077	0.05 + 0.05	0.11 + 0.11	0.066 + 0.066
tail probability	0.96	0.51	0.206	0.24	0.39	0.45	0.77	0.805
χ2	3.5	9.2	13.32	12.62	10.52	9.87	7.03	6.11
Shown are the admixture proportions and the p-values. Green color indicates feasible models with p-values above 0.05 not allowing to reject the admixture model. Red color indicates admixture models with p-values below 0.05 suggesting that the full model is infeasible. The average proportions of HG and farmers across all feasible models are 72% and 28%, respectively.
