# Supplementary material for: Genome-wide study of a Neolithic Wartberg grave community reveals distinct HLA variation and hunter-gatherer ancestry
Source: Commun Biol. 2021 Jan 25;4:113. doi: 10.1038/s42003-020-01627-4 (PMC7835224; doi:10.1038/s42003-020-01627-4)
Supplement: Supplementary file 7 — Supplementary Data 4 [file 42003_2020_1627_MOESM7_ESM.xlsx]

## Sheet: Tabelle1
Supplementary Data 4: Overview of HLA class I and II frequencies
HLA Allele	Corresponding proxy SNP	HG*	EF*	NT$	MG§
HLA*A 02:01	rs2975033	0.239	0.428	0.63	0.298
HLA*B 27:05	rs13202464	0.815	0.328	0.239	0.045
HLA*B 51:01	rs4947296	0.472	0.289	0.195	0.052
HLA*C 01:02	rs9357122	0.496	0.18	0.173	0.03
HLA*C 02:02	rs1265100	0.472	0.141	0.173	0.057
HLA*DQB1 03:01	rs7744001	0.418	0.585	0.413	0.185
HLA*DRB1 11:01	rs434841	0.663	0.189	0.217	0.0878
* Proxy SNPs were used to determine the frequency in 140 hunter-gatherers (HG) and 455 early farmers (EF) (Mathieson, I. et al. 2015)
$ The frequencies for the Niedertiefenbach (NT) population are based on sequencing of the HLA region (see also Supplementary Data 3)
§ HLA frequencies of modern German individuals (MG) were imputed using standard methods (Degenhardt, F. et al. 2019)
